# Supplementary material for: SOMAscan Proteomics Identifies Novel Plasma Proteins in Amyotrophic Lateral Sclerosis Patients
Source: Int J Mol Sci. 2023 Jan 18;24(3):1899. doi: 10.3390/ijms24031899 (PMC9916400; doi:10.3390/ijms24031899)
Supplement: Supplementary file 1 [file ijms-24-01899-s001.zip]

Archive with 1 entries (1 files):
- ijms-2072241-supplementary.pdf
